# Supplementary material for: Preparation of Bio-Foam Material from Steam-Exploded Corn Straw by In Situ Esterification Modification
Source: Polymers (Basel). 2023 May 8;15(9):2222. doi: 10.3390/polym15092222 (PMC10180570; doi:10.3390/polym15092222)
Supplement: Supplementary file 1 [file polymers-15-02222-s001.zip]

Archive with 1 entries (1 files):
- polymers-2298325-supplementary.pdf
